# Supplementary material for: The Evolution of Minimally Invasive Spine Tumor Resection and Stabilization: From K-Wires to Navigated One-Step Screws
Source: J Clin Med. 2023 Jan 9;12(2):536. doi: 10.3390/jcm12020536 (PMC9865379; doi:10.3390/jcm12020536)
Supplement: Supplementary file 1 [file jcm-12-00536-s001.zip]

Archive with 1 entries (1 files):
- jcm-2054731-Video S1.mp4
